# Supplementary material for: Digital Gene Expression Analysis of Corky Split Vein Caused by Boron Deficiency in ‘Newhall’ Navel Orange (Citrus sinensis Osbeck) for Selecting Differentially Expressed Genes Related to Vascular Hypertrophy
Source: PLoS One. 2013 Jun 5;8(6):e65737. doi: 10.1371/journal.pone.0065737 (PMC3673917; doi:10.1371/journal.pone.0065737)
Supplement: Table S1 — Primer sequences for qRT-PCR. (XLSX) [file pone.0065737.s005.xlsx]

## Sheet: Sheet1
Gene name	Primer name	Primer sequence(5'to3')
ACTIN	sense	CCGACCGTATGAGCAAGGAAA
ACTIN	antisense	TTCCTGTGGACAATGGATGGA
MCM3	sense	CTAAGTACTTGAAGGAAGGAGAACAT
MCM3	antisense	CGACACAGACCATAGAGCCGA
MCM5	sense	GACAAAATGAGACCAGAGGATAGG
MCM5	antisense	CACTGAGGTTCTTGAATTGAGAACA
POLD2	sense	TTTAGATCTTGCACTAATCCCCA
POLD2	antisense	CCTCCACCTTAATGTTCTTTCC
WOX4	sense	TGGGAAGATAGAAGGAAAGAAC
WOX4	antisense	TCGGACAATGGCTAAGACC
VND7	sense	CGGAAGAAGAACTTGTGGG
VND7	antisense	CAGGGCTCGATTTTGTAGAGA
MYB85	sense	ACTAACTACCTCCGGCCTGACT
MYB85	antisense	TTGCTGCAATTTTTGACCACC
CAD	sense	TGATGGAGCTTCGGAAAGACT
CAD	antisense	TGGTAAAAGGGAGATGCAGTATG
CCR	sense	GCGGCGAGGTAGTGGAGAT
CCR	antisense	TGATTGGAGTACTTATAGGGTTTTG
PETE1	sense	CTCAGCATCAAGGCCACACTC
PETE1	antisense	CATCATCACCACCAAGCAAAAC
